# Supplementary material for: Effect of personality traits on driving style: Psychometric adaption of the multidimensional driving style inventory in a Chinese sample
Source: PLoS One. 2018 Sep 6;13(9):e0202126. doi: 10.1371/journal.pone.0202126 (PMC6126823; doi:10.1371/journal.pone.0202126)
Supplement: S1 Original Data — (XLSX) [file pone.0202126.s002.xlsx]

## Sheet: MDSI
serial number	Sex	Age	Education background	Driving years	Total mileages (Ten thousand KM)	Yearly mileages (KM)	Weekly mileages (KM)	Accidents in the last three years	Penalty points received in the last year	Fines received in the last year	1. intend to switch on the windscreen wipers, but switch on the lights instead)	2. feel nervous while driving	3. enjoy the excitement of dangerous driving	4. swear at other drivers	5. in a traffic jam, I think about ways to get through the traffic faster	6. use muscle relaxation techniques while driving	7. at an intersection where I have to give right-of-way to oncoming traffic, I wait patiently for cross-traffic to pass	8. drive cautiously	9. forget that my lights are on full beam until flashed by another motorist	10. feel distressed while driving	11. enjoy the sensation of driving on the limit	12. when someone does something on the road that annoys me, I flash them with the high beam	13. when in a traffic jam and the lane next to me starts to move, I try to move into that lane as soon as possible	14. while driving, I try to relax myself	15. base my behavior on the motto “better safe than sorry”	16. always ready to react to unexpected maneuvers by other drivers	17. nearly hit something due to misjudging my gap in a parking lot	18. driving makes me feel frustrated	19. like to take risks while driving	20. honk my horn at others as a way of expressing frustrations	21. when a traffic light turns green and the car in front of me doesn’t get going immediately, I try to urge the driver to move on	22. do relaxing activities while driving	23. when a traffic light turns green and the car in front of me doesn’t get going, I just wait for a while until it moves	24. distracted or preoccupied, and suddenly realize the vehicle ahead has slowed down, and have to slam on the breaks to avoid a collision [−]	25. attempt to drive away from traffic lights in third gear (or on the neutral mode in automatic cars)	26. it worries me when driving in bad weather	27. like the thrill of flirting with death or disaster	28. purposely tailgate other drivers	29. mediate while driving	30. plan long journeys in advance	31. get a thrill out of breaking the law [−]	32. lost in thoughts or distracted, I fail to notice someone at the pedestrian crossings	33. get impatient during rush hours	34. I daydream to pass the time while driving	35. drive through traffic lights that have just turned red	Risky	Angry	Careful	Anxious
2	1	37	2	6	33280	5000	80	2	0	150	1	2	1	1	4	4	6	6	3	2	1	1	2	5	6	4	2	2	1	2	4	5	5	3	1	4	1	2	4	6	6	2	4	2	1	1	4	6	2
3	1	25	2	2	2	10000	100	1	0	0	1	2	1	1	4	5	6	6	4	2	1	1	1	6	6	6	1	1	1	1	1	4	6	5	1	4	1	2	5	5	6	1	1	2	1	1	2	6	1.67
5	1	30	2	5	6	1.2	200	0	0	0	2	2	2	1	3	4	4	4	3	1	3	5	3	4	4	4	1	1	3	5	5	4	3	4	1	3	1	1	4	6	5	2	4	3	1	2.67	4	4	1.33
6	1	24	2	2	2	10000	150	0	0	0	4	3	4	1	5	5	5	6	2	2	2	2	2	5	6	5	2	3	2	4	4	4	4	3	2	5	2	4	6	5	5	3	2	4	1	2.67	3.67	5.67	2.67
8	1	25	3	3	1	3000	100	1	6	600	3	4	1	2	2	3	5	6	2	1	1	3	2	5	6	5	3	1	2	1	2	3	5	5	6	6	1	2	5	6	6	1	2	2	1	1.33	2	5.67	2
10	2	25	2	2	600	300	50	1	0	0	4	4	1	1	4	3	6	6	3	1	1	4	1	3	5	4	4	1	1	3	5	3	4	3	1	4	1	1	4	6	6	3	4	1	1	1	4.33	5.67	2
12	1	26	2	3	1	3000	50	0	0	0	4	3	1	4	5	4	5	5	2	3	1	4	4	5	6	4	4	3	2	4	5	4	2	4	2	4	1	4	5	5	6	1	4	2	3	1.33	4.67	5.33	3
13	1	24	2	5	2	4000	150	3	6	400	4	2	1	1	4	6	6	6	4	1	1	3	1	6	6	6	3	1	1	1	4	3	5	3	3	5	1	6	5	5	6	3	2	1	1	1	3.33	6	1.33
14	2	26	3	3	2	800	60	3	0	400	1	1	1	6	4	1	6	4	1	1	1	6	1	5	6	3	1	1	1	6	4	1	3	1	1	1	1	1	1	4	6	1	6	6	1	1	4.67	5.33	1
15	2	29	2	6	3	5000	140	1	1	150	1	1	1	1	3	5	5	5	1	1	1	4	2	4	5	3	4	2	1	1	4	4	3	4	1	5	1	1	4	5	6	1	4	2	2	1	3.67	5	1.33
16	2	33	2	1	1	15000	200	0	0	0	1	1	1	5	5	5	5	5	5	1	1	5	5	3	5	4	1	1	1	1	6	4	1	6	4	6	1	4	5	4	6	1	5	1	1	1	5.33	5	1
17	1	23	3	3	0.6	2000	0	0	0	0	5	4	1	2	5	3	5	5	4	2	1	1	2	5	6	5	3	3	5	2	3	4	5	4	1	5	1	2	5	2	6	1	5	2	1	2.33	4.33	5.33	3
18	2	27	2	1	21	21	500	0	0	800	2	1	2	1	1	1	6	6	5	1	1	1	5	1	6	5	6	1	1	1	5	1	5	6	2	6	1	1	6	1	6	1	1	1	1	1.33	2.33	6	1
19	2	27	2	2	2	1	200	0	9	400	1	2	5	4	6	5	5	4	2	2	4	4	6	5	5	6	5	2	5	6	6	5	2	3	1	6	3	5	6	6	6	2	6	5	2	4.67	6	4.67	2
20	2	27	3	3	1	3000	100	0	0	0	4	3	1	2	5	4	5	6	4	4	3	4	3	2	6	3	5	2	1	2	5	5	3	3	2	5	1	2	5	5	4	4	5	1	2	1.67	5	5.67	3
21	1	28	2	7	8	15000	480	2	3	600	1	1	5	1	5	6	6	6	1	1	6	1	1	6	6	5	1	1	1	1	1	1	6	6	1	1	1	1	6	2	6	1	1	1	1	4	2.33	6	1
22	1	21	2	2	16	80000	90	1	0	0	1	4	5	5	4	4	4	6	5	1	6	2	3	4	4	6	3	1	2	4	5	3	4	3	4	4	1	3	4	4	6	4	5	4	2	4.33	4.67	4.67	2
23	1	24	3	2	0.2	1000	100	1	6	600	3	3	2	2	4	4	4	5	2	2	4	3	4	5	4	5	3	2	4	4	4	5	3	4	3	4	1	4	5	5	4	3	5	3	3	3.33	4.33	4.33	2.33
24	2	21	2	1.5	1	7000	40	1	0	0	4	3	1	2	2	3	6	6	4	1	1	2	3	5	6	4	3	1	1	1	1	1	6	5	5	5	1	1	6	6	6	2	5	1	1	1	2.67	6	1.67
25	2	25	2	3	3	10000	100	5	3	200	2	2	2	3	2	4	5	5	1	1	3	4	3	5	6	5	4	1	2	3	3	4	4	5	1	4	1	3	4	5	6	1	4	2	1	2.33	3	5.33	1.33
27	2	35	3	1	12000	12000	500	6	9	800	5	4	5	3	5	4	5	5	5	4	5	3	4	4	4	5	5	3	3	3	3	3	3	3	5	5	3	5	5	4	6	5	5	5	4	4.33	4.33	4.67	3.67
28	1	35	3	3	3	10000	50	1	0	100	2	4	1	4	4	3	5	5	2	2	1	2	3	5	6	4	4	2	1	5	4	4	3	3	2	4	1	3	4	5	6	3	3	1	2	1	3.67	5.33	2.67
29	1	29	3	3	2.5	8000	50	0	6	200	3	3	4	4	4	4	5	5	2	3	3	2	4	4	4	4	4	2	3	3	5	4	3	4	2	4	1	5	4	4	5	3	3	3	3	3.33	4	4.67	2.67
30	2	23	2	1	3.5	100	0	1	3	0	6	4	4	2	3	3	4	4	3	1	3	2	2	3	3	3	2	1	2	2	3	4	5	4	2	5	1	1	3	5	6	2	5	3	1	3	3.67	3.67	2
32	1	26	3	2	1	5000	500	3	0	300	1	4	1	4	6	1	1	5	2	2	2	6	6	3	6	6	6	2	2	5	5	4	1	4	1	6	1	4	4	6	6	1	6	2	4	1.67	5.67	4	2.67
33	1	35	4	2.5	20000	8000	300	2	0	400	1	2	2	2	5	4	5	5	5	4	1	3	5	5	6	6	4	2	5	3	5	5	2	3	1	5	1	1	5	5	6	1	5	1	1	2.67	5	5.33	2.67
34	1	36	3	9	10	1	50	0	0	200	5	2	1	2	5	3	5	5	1	2	1	2	3	5	6	5	2	2	2	3	5	5	2	5	2	5	1	4	5	6	6	1	5	2	2	1.33	5	5.33	2
35	1	28	3	2	1.5	7500	300	2	0	0	3	4	1	3	6	4	5	5	3	2	4	4	4	4	5	4	4	2	2	2	4	4	3	4	3	5	1	4	4	5	6	2	5	2	2	2.33	5	5	2.67
36	1	24	2	2	4000	2000	80	0	0	0	3	4	1	2	4	3	4	5	3	3	1	2	2	4	4	4	4	3	1	2	4	4	3	4	3	4	1	1	5	6	6	2	3	2	2	1	3.67	4.33	3.33
37	1	44	2	24	25	1	60	0	0	0	1	1	1	1	4	5	5	5	5	1	1	1	4	4	6	6	4	1	1	1	4	2	2	6	1	4	1	1	5	6	6	1	1	1	1	1	3	5.33	1
38	1	34	4	6	6.5	1.2	280	0	0	200	1	1	1	5	6	6	6	6	1	1	2	6	3	6	6	5	1	1	1	5	5	6	2	5	2	5	1	5	6	6	6	1	6	1	4	1.33	5.67	6	1
39	2	23	3	2	1	5000	0	2	3	200	1	1	1	1	6	5	6	6	1	1	1	5	3	6	6	6	5	1	1	1	5	6	2	6	1	6	1	1	6	6	6	1	6	1	1	1	5.67	6	1
40	1	24	3	3	1.5	5000	150	1	3	200	2	3	3	4	3	4	5	5	4	3	4	3	3	5	4	5	2	1	4	1	2	5	5	5	2	4	1	2	5	5	5	2	2	3	2	3.67	2.33	4.67	2.33
41	1	26	2	4	1.1	2600	20	3	0	0	2	2	3	2	5	6	6	5	2	1	3	2	5	6	6	5	4	1	2	4	5	2	2	5	1	2	1	5	5	6	6	1	3	1	2	2.67	4.33	5.67	1.33
42	1	35	4	10	30000	3000	100	5	0	100	2	1	1	1	4	5	6	6	1	1	2	5	2	6	6	5	2	1	1	3	2	5	5	5	3	5	1	1	5	6	6	1	4	1	1	1.33	3.33	6	1
43	1	39	4	16	10	1	100	1	9	600	3	3	4	3	4	4	4	4	3	3	4	5	4	5	5	4	3	3	3	4	4	4	4	3	3	3	3	3	4	4	4	3	3	4	3	3.67	3.67	4.33	3
44	2	26	4	2	1	5000	100	3	3	600	5	4	2	1	4	3	5	5	3	3	1	1	3	4	6	4	4	3	1	2	4	4	4	3	3	4	1	5	4	5	6	2	4	3	1	1.33	4	5.33	3.33
45	2	38	4	6	6	10000	50	0	2	400	3	2	2	3	5	5	5	5	4	2	2	2	5	5	5	5	5	2	2	2	2	4	3	4	3	5	1	2	5	5	5	2	5	5	3	2	4	5	2
46	1	28	2	6	44500	8000	300	2	0	200	1	1	1	1	3	5	6	6	1	1	1	2	3	4	5	5	1	1	1	3	4	4	5	5	1	4	1	3	5	6	6	1	3	1	1	1	3.33	5.67	1
47	1	26	2	6	0.48	800	500	1	3	100	1	1	4	4	3	6	6	6	4	1	3	6	3	6	5	4	4	1	1	1	1	5	5	6	1	4	1	1	6	6	6	1	4	3	1	2.67	2.67	5.67	1
48	2	38	3	8	8960	1120	28	1	6	200	1	1	1	1	4	3	6	6	3	2	1	1	1	2	6	6	1	1	1	1	1	2	6	5	3	5	1	5	5	6	6	1	3	1	1	1	2.67	6	1.33
49	1	27	2	1	1	1	400	0	0	0	1	1	1	1	1	5	5	5	2	1	1	1	1	3	5	5	2	1	1	1	1	4	4	3	1	3	1	1	4	5	6	1	1	1	1	1	1	5	1
50	2	25	2	3	3	1	50	1	9	3	2	1	3	1	4	4	5	6	3	2	4	3	3	5	6	5	3	2	3	2	3	5	5	3	4	5	2	3	4	6	6	3	3	4	3	3.33	3.33	5.67	1.67
51	1	29	4	3	3.5	12000	1500	3	0	600	1	1	2	2	4	6	5	5	2	2	2	3	2	5	6	5	2	2	2	2	3	3	5	4	1	4	1	3	5	5	6	1	3	2	2	2	3.33	5.33	1.67
52	2	40	2	3	32000	11000	500	1	2	200	1	2	1	3	5	6	6	6	2	1	1	6	6	6	6	6	4	1	1	4	6	6	2	4	2	6	1	4	6	5	6	1	5	1	1	1	5.33	6	1.33
53	1	33	3	11	60000	6000	300	3	3	400	1	1	1	2	5	4	6	5	1	1	1	5	4	5	6	6	1	1	1	4	4	5	4	4	2	2	1	3	5	6	6	2	3	2	1	1	4	5.67	1
55	1	39	3	12	100	100000	10000	2	0	0	1	1	1	1	2	4	5	6	1	5	1	1	1	4	5	6	2	3	1	3	4	4	3	5	1	3	1	1	5	6	6	1	3	1	1	1	3	5.33	3
56	1	28	2	6	10	2	350	2	16	1850	1	1	1	2	2	6	6	6	1	1	1	4	4	5	6	6	1	1	1	3	4	3	3	6	1	2	1	2	3	5	6	1	1	1	2	1	2.33	6	1
58	1	54	1	22	50	20000	5000	0	0	0	2	2	2	3	4	5	5	5	2	2	2	4	4	4	6	2	2	2	2	2	4	4	2	4	5	5	2	4	4	5	5	2	2	2	2	2	3.33	5.33	2
59	2	29	4	1	0.0018	180	20	1	0	0	5	5	4	1	3	1	6	6	4	3	1	3	1	3	5	3	4	4	3	3	3	1	5	3	4	5	2	1	4	5	6	5	3	2	1	2.67	3	5.67	4
60	2	26	2	1	10000	10000	200	1	6	1	4	2	1	1	4	5	6	6	4	2	5	1	4	6	6	4	3	1	2	3	3	4	3	4	4	3	3	3	4	3	4	4	4	4	4	2.67	3.67	6	1.67
61	1	25	3	4	0.5	1000	50	2	6	800	2	4	3	4	3	2	4	4	3	4	2	4	3	4	4	4	4	4	3	3	3	2	4	4	2	4	1	2	3	3	6	4	3	3	2	2.67	3	4	4
62	1	35	2	8	8	1	500	5	9	500	1	1	5	2	5	3	5	5	1	6	6	4	4	5	5	6	2	1	2	3	3	1	4	5	1	1	1	4	5	5	6	1	4	1	2	4.33	4	5	2.67
63	2	34	2	2	4	20000	500	2	9	900	2	2	6	2	6	4	5	5	1	1	6	6	6	5	5	2	4	1	5	5	4	5	4	4	3	3	1	4	2	3	6	2	5	5	2	5.67	5	5	1.33
65	1	43	2	8	8	10000	500	2	2	300	3	3	3	3	3	3	4	5	3	3	3	4	4	4	4	4	3	3	3	4	4	3	4	3	2	5	6	3	4	4	6	2	1	1	1	3	2.67	4.33	3
66	1	40	3	10	11	10000	230	1	3	200	1	1	1	1	6	1	1	6	1	1	1	1	1	1	6	6	1	1	1	1	1	1	6	6	1	1	1	1	6	6	6	1	1	1	1	1	2.67	4.33	1
67	1	28	2	6	30000	5000	150	0	2	600	1	2	1	1	6	4	5	5	5	2	1	1	4	5	4	6	5	1	3	5	6	6	3	3	5	4	1	1	5	6	6	3	5	2	1	1.67	5.67	4.67	1.67
68	2	37	3	12	5	5000	42	2	3	200	1	1	1	2	4	3	5	5	2	1	1	4	3	5	6	5	2	1	1	2	4	4	3	5	2	4	1	1	5	5	6	1	4	1	2	1	4	5.33	1
69	2	35	1	6	7	1	300	1	9	2200	2	3	1	2	4	4	5	6	4	1	2	4	3	4	6	5	1	1	1	1	5	6	5	3	1	4	1	1	4	6	6	1	4	1	2	1.33	4.33	5.67	1.67
70	2	34	2	7	4	6000	300	1	0	0	1	1	1	3	2	2	5	5	3	2	2	2	1	5	5	5	1	2	2	3	2	5	5	5	1	3	1	3	5	2	5	2	2	2	1	1.67	2	5	1.67
71	1	35	2	4	40000	10000	180	5	6	1	2	2	2	4	4	5	5	5	2	2	2	3	2	5	5	5	2	2	2	2	4	5	4	5	5	4	1	4	5	5	5	2	4	2	3	2	4	5	2
72	1	47	3	12	15	13000	200	1	9	1000	1	2	6	5	6	6	6	6	5	1	6	6	2	5	6	6	2	2	5	6	5	4	3	4	4	5	2	2	5	6	6	1	5	5	4	5.67	5.33	6	1.67
73	2	31	2	3	2.4	8000	85	2	9	500	1	3	1	1	4	5	5	5	1	3	3	3	3	5	5	3	3	3	3	3	5	3	3	4	3	4	1	4	5	2	6	1	3	3	1	2.33	4	5	3
74	1	29	4	3	1.2	4000	10	1	6	400	1	3	1	3	6	4	5	6	1	5	3	5	4	5	6	6	4	1	1	5	6	5	3	4	3	4	1	1	6	6	6	1	4	1	1	1.67	5.33	5.67	3
75	2	20	2	1	0	500	5	0	0	0	2	3	1	1	4	5	6	5	1	1	1	1	1	5	6	5	2	1	1	5	2	3	6	4	1	5	1	1	4	6	6	2	4	2	1	1	3.33	5.67	1.67
76	2	40	4	5	4	8000	60	2	0	0	2	2	1	3	1	3	6	6	2	3	1	2	2	4	6	4	2	1	1	2	1	4	6	5	1	5	1	2	5	6	6	1	3	1	1	1	1.67	6	2
77	2	36	2	5	5	10000	1000	0	0	0	1	3	4	1	4	4	4	4	2	2	3	1	4	5	5	5	4	1	4	2	2	4	3	5	2	5	1	3	4	5	6	3	3	4	2	3.67	3	4.33	2
78	2	39	2	13	20	20000	200	1	0	100	1	1	2	3	5	6	5	5	1	1	4	5	4	6	5	6	1	1	3	3	5	5	3	2	1	1	1	4	4	5	5	1	4	3	2	3	4.67	5	1
79	1	25	3	3	1	3000	0	0	0	0	4	2	2	2	5	5	5	5	3	2	3	4	3	5	5	5	3	3	3	4	4	3	3	3	2	4	1	3	5	5	6	3	3	2	3	2.67	4	5	2.33
80	1	51	2	8	10	1.2	600	0	0	0	2	2	1	2	4	4	5	5	3	2	1	2	2	4	4	4	3	3	3	5	4	4	4	3	1	4	1	3	4	5	6	2	4	2	1	1.67	4	4.67	2.33
81	1	51	3	18	40	20000	1500	3	9	600	4	4	5	6	6	3	4	4	4	1	5	5	6	4	5	5	3	2	5	5	5	5	3	2	2	5	4	4	4	5	3	2	6	3	2	5	5.67	4.33	2.33
82	2	53	3	21	20	10000	150	0	0	200	2	1	1	4	4	4	5	6	3	3	2	5	4	5	6	5	2	2	1	2	4	5	4	4	1	5	1	2	5	6	6	2	4	2	2	1.33	4	5.67	2
83	2	25	3	1	0.3	0.3	50	0	0	0	3	5	1	4	4	3	4	4	1	4	1	3	4	4	5	4	4	4	1	4	4	1	2	3	2	4	1	3	4	4	6	3	4	2	2	1	4	4.33	4.33
84	2	46	2	12	130000	10000	230	6	0	2	5	3	1	2	5	4	5	5	5	3	1	2	4	4	5	4	4	3	1	2	4	3	4	4	2	4	1	2	4	5	6	3	1	3	3	1	3.33	5	3
85	2	27	2	4	6	15000	420	1	0	1000	3	2	3	1	6	3	6	5	1	3	1	2	2	4	6	4	4	3	1	3	4	3	3	4	1	5	1	2	5	1	6	3	4	1	1	1.67	4.67	5.67	2.67
86	1	43	3	1	0.2	8000	600	0	0	200	1	1	1	1	3	4	5	5	2	2	2	5	3	5	6	5	3	2	2	4	4	5	4	3	2	4	1	3	4	5	6	2	4	2	1	1.67	3.67	5.33	1.67
87	1	42	2	4	10	25000	400	0	6	500	1	2	2	2	5	5	5	5	3	4	1	4	4	5	5	4	3	3	1	4	5	4	3	3	2	6	1	3	5	6	6	3	4	4	3	1.33	4.67	5	3
89	1	35	3	10	15	15000	200	0	0	0	4	4	3	1	4	2	6	6	6	3	4	6	6	6	6	6	3	1	1	3	6	6	6	1	2	6	1	4	4	6	6	4	1	1	1	2.67	3.67	6	2.67
90	1	47	1	25	180	75000	150	0	6	200	1	1	1	1	6	6	6	6	1	1	1	4	6	6	6	6	1	1	1	1	6	6	5	6	1	1	1	1	6	6	6	1	1	1	1	1	4.33	6	1
91	2	47	2	3	2	6000	100	2	0	0	2	4	1	2	2	5	5	5	2	2	2	2	2	5	6	5	3	2	1	2	2	6	6	6	2	5	1	1	6	6	6	2	1	1	1	1.33	1.67	5.33	2.67
93	1	33	2	6	11	20000	500	0	6	800	1	1	1	4	6	3	6	5	4	2	1	5	6	4	6	4	2	1	1	5	6	1	1	1	4	5	1	5	4	6	6	1	6	1	1	1	6	5.67	1.33
94	1	23	2	2	5	3	300	5	0	300	1	2	1	4	4	2	4	5	3	2	3	2	3	4	4	4	2	1	3	3	3	4	6	4	3	5	1	4	4	4	6	1	4	2	1	2.33	3.67	4.33	1.67
95	2	39	3	14	5	3500	70	0	0	100	2	2	2	2	3	4	5	5	2	3	2	2	4	4	5	5	3	2	2	1	4	4	3	4	2	4	1	3	5	6	6	2	3	4	2	2	3.33	5	2.33
96	2	33	3	10	4.5	5000	160	2	11	1000	2	2	2	2	5	5	5	5	4	2	4	4	4	4	4	5	5	2	2	5	5	5	3	2	2	6	1	5	5	5	6	5	4	4	5	2.67	4.67	4.67	2
99	2	30	2	5	1.5	0.3	0	0	0	0	2	3	1	5	5	2	5	6	2	3	1	3	2	6	5	4	3	1	1	3	4	4	4	5	1	4	1	4	5	4	6	2	4	4	3	1	4.33	5.33	2.33
100	2	45	2	4	1		0	0	0	0	2	4	1	1	1	2	5	6	1	4	1	2	2	5	6	5	5	2	2	2	2	2	5	3	4	5	1	2	5	5	6	1	1	1	1	1.33	1.33	5.67	3.33
101	2	28	3	4	5.1	13000	240	4	2	100	2	1	1	1	5	5	6	6	1	1	1	4	4	5	6	5	2	1	2	1	5	5	4	5	6	5	1	1	5	6	6	1	4	2	1	1.33	4.67	6	1
102	1	40	2	12	20	1.7	350	3	0	300	1	1	4	4	5	5	5	5	2	3	3	5	5	5	5	4	2	2	3	6	4	4	3	3	2	4	1	3	5	5	6	3	5	4	2	3.33	4.67	5	2
104	1	33	3	5	10	2	500	3	4	600	1	1	1	1	5	5	5	5	2	1	1	5	5	5	5	5	1	1	1	5	5	4	4	5	2	4	1	2	5	5	6	1	5	2	2	1	5	5	1
105	1	29	2	3	6	2	300	2	9	6	2	2	5	5	5	3	5	5	2	5	5	5	4	3	3	4	4	4	4	4	4	4	4	2	5	3	1	4	4	4	4	3	4	4	5	4.67	4.33	4.33	3.67
106	2	29	3	2	2	1	15	0	0	0	3	2	1	2	2	5	6	5	3	1	1	1	2	5	5	4	3	1	1	1	3	3	5	4	1	4	1	2	4	5	6	2	4	1	1	1	3	5.33	1.33
107	1	39	2	8	6	8000	300	0	0	0	2	2	1	4	4	3	5	5	2	2	1	1	2	5	6	5	4	2	1	2	3	4	5	3	1	5	1	3	5	5	6	2	2	2	2	1	3	5.33	2
108	1	32	4	4	4	10000	200	1	0	3	2	3	1	1	3	3	6	6	1	3	1	1	3	5	5	4	6	1	1	6	5	2	2	5	3	5	1	3	5	6	6	2	5	3	1	1	4.33	5.67	2.33
109	2	38	2	2	2.5	15	100	2	0	0	3	3	1	1	6	5	5	5	4	1	1	1	4	5	5	4	5	2	1	2	4	5	5	2	1	6	1	4	5	4	6	2	5	2	3	1	5	5	2
110	2	48	3	6	5	10000	200	0	2	100	4	2	1	1	4	2	6	6	6	3	1	2	2	5	6	6	1	3	1	1	4	3	5	4	1	6	1	1	5	6	6	1	1	2	1	1	3	6	2.67
111	1	38	4	3	20000	10000	60	1	0	100	2	3	1	2	4	5	4	5	3	2	2	2	2	5	5	5	2	3	2	2	3	4	4	5	1	5	1	5	5	5	6	1	4	2	2	1.67	3.67	4.67	2.67
112	1	31	3	5	5	15000	300	4	0	50	1	3	1	2	5	5	5	5	2	2	4	3	3	5	5	5	3	2	2	3	4	4	3	5	2	4	2	3	4	6	6	1	2	3	2	2.33	3.67	5	2.33
113	1	43	2	3	2.4	8000	100	3	3	500	2	3	1	3	4	4	5	5	2	3	2	2	3	5	6	4	3	2	2	3	4	5	3	3	4	5	2	4	5	5	5	3	4	4	3	1.67	4	5.33	2.67
114	1	26	3	2	2	10000	300	2	4	2000	3	2	3	2	3	2	3	4	3	4	3	3	3	3	4	5	4	3	3	3	2	3	3	4	4	3	3	3	3	4	4	3	3	4	2	3	2.67	3.67	3
115	1	42	4	3	40000	15000	200	0	6	200	1	2	1	4	4	5	5	6	1	1	1	3	4	2	1	3	2	1	1	5	5	1	5	6	1	2	1	1	1	6	6	1	4	4	1	1	4.33	4	1.33
116	2	39	2	9	9	1	100	4	0	0	1	2	1	1	3	3	6	6	1	1	1	1	3	4	6	6	2	2	1	2	2	2	5	5	5	5	1	2	5	6	6	1	3	2	1	1	2.67	6	1.67
117	2	28	3	2	2.2	11000	300	0	0	100	4	3	1	2	3	4	5	5	1	1	1	4	3	4	5	4	4	1	1	4	2	4	5	3	2	3	1	3	4	1	6	3	4	3	1	1	3	5	1.67
118	1	29	2	8	20	30000	3000	3	6	1200	1	1	5	1	6	6	6	6	3	2	5	4	5	6	5	6	3	2	4	2	5	6	3	5	4	4	6	3	6	6	6	1	5	4	1	4.67	5.33	5.67	1.67
119	1	33	3	6	5.2	8600	200	0	6	600	1	1	2	2	5	5	5	5	2	2	1	2	3	4	6	6	2	1	2	1	6	3	1	5	2	4	1	5	5	6	6	2	2	5	2	1.67	4.33	5.33	1.33
120	1	37	4	3	3	1	200	2	0	1100	1	1	5	3	5	6	5	5	2	2	5	4	4	5	5	4	3	1	4	3	4	5	3	3	2	4	2	4	5	5	6	3	4	3	2	4.67	4.33	5	1.33
121	1	35	2	9	6	5000	350	0	0	100	3	3	3	4	5	4	4	6	5	1	3	4	4	4	1	2	4	4	3	4	4	5	4	3	5	4	4	5	4	4	2	4	5	4	5	3	4.67	3.67	2.67
122	1	35	4	6	4	7000	50	1	0	300	1	3	2	2	5	5	5	5	2	2	2	4	3	5	4	4	4	2	2	4	4	4	2	2	4	5	2	2	4	5	5	5	4	3	1	2	4.33	4.67	2.33
123	1	28	2	7	8	12000	500	0	0	0	1	4	1	5	5	3	5	5	4	4	1	4	4	4	5	5	4	2	1	4	6	5	2	3	3	4	1	3	4	6	6	1	4	2	1	1	5	5	3.33
124	1	36	3	6	3	5000	100	2	0	0	1	4	5	3	3	4	5	6	4	2	4	5	4	5	6	5	5	3	2	3	5	5	4	3	1	4	1	4	5	6	6	4	3	2	3	3.67	3.67	5.67	3
125	1	40	1	19	30	2	700	1	0	0	1	1	1	2	4	4	5	5	3	1	1	4	3	3	3	4	3	1	1	3	5	1	4	4	1	4	1	2	5	5	6	2	3	1	1	1	4	4.33	1
126	2	40	3	1	1.5	15000	400	2	0	0	1	1	1	1	2	2	6	6	3	1	1	6	1	1	6	4	1	1	1	5	1	1	6	1	1	4	1	4	5	5	6	1	1	1	1	1	1.33	6	1
127	2	34	3	3	1	3000	200	2	6	200	3	4	3	1	3	3	6	6	2	1	3	3	4	4	6	5	4	1	2	3	4	4	4	3	2	5	2	2	5	6	6	2	3	2	2	2.67	3.33	6	2
128	2	41	4	6	3.6	0.6	0	3	0	1	3	4	5	3	5	5	5	6	2	5	2	4	3	5	6	4	3	3	3	3	5	4	4	3	2	5	1	2	4	5	6	2	4	2	2	3.33	4.67	5.67	4
129	1	37	2	1.5	1.5	10000	0.05	2	0	0	3	4	3	3	4	4	4	4	3	3	3	3	3	4	4	4	4	3	3	3	3	4	4	4	4	4	3	4	4	3	4	3	3	3	3	3	3.33	4	3.33
130	2	28	2	2	2.5	1.6	800	0	6	300	1	1	3	2	5	4	5	5	2	2	2	4	3	4	5	4	3	2	2	2	5	5	4	3	1	3	1	3	4	5	6	2	1	4	1	2.33	3.67	5	1.67
131	2	38	4	5	5	1	30	2	6	400	1	3	2	3	4	3	5	6	2	2	1	1	4	3	6	5	5	2	1	4	5	3	3	3	4	5	1	3	4	3	6	3	4	4	4	1.33	4.33	5.67	2.33
132	2	29	1	2	2	1	200	0	2	200	4	5	3	3	3	5	5	5	4	3	3	5	4	5	5	5	5	3	3	3	4	5	5	4	3	5	3	3	3	5	6	2	3	3	3	3	3.33	5	3.67
133	2	33	2	2	1	5000	200	1	2	200	2	2	3	4	5	5	5	5	2	1	3	4	2	5	5	5	2	1	3	5	5	5	4	3	2	4	1	2	5	6	6	1	2	2	2	3	4	5	1.33
134	1	39	2	2	3	10000	140	1	5	700	1	2	1	4	4	4	6	5	2	2	1	6	4	6	4	5	5	2	1	5	6	5	1	5	2	4	1	4	5	6	6	2	2	5	3	1	4	5	2
135	2	41	2	5	29000	5800	130	2	0	200	2	4	4	3	4	3	5	5	2	1	2	3	4	4	5	5	4	3	2	4	4	4	4	3	2	5	1	2	5	5	6	3	4	3	3	2.67	4	5	2.67
136	2	37	2	5	4	8000	300	2	0	0	4	3	1	3	4	3	5	5	3	3	1	3	4	5	5	4	3	2	1	4	4	3	3	4	3	4	1	3	4	5	6	3	4	3	3	1	4	5	2.67
137	1	38	2	13	140000	10000	40	0	0	400	2	3	2	5	6	2	4	4	2	1	3	6	4	3	4	3	5	1	3	6	6	3	1	4	1	6	1	2	4	6	6	1	6	4	2	2.67	6	4	1.67
138	1	32	1	5	3	6000	500	1	6	400	1	1	3	2	4	4	5	6	3	4	3	4	5	5	5	5	3	2	2	2	4	4	4	5	1	3	3	2	5	6	6	1	2	1	1	2.67	3.33	5.33	2.33
139	1	40	1	16	30	20000	800	0	0	0	1	1	1	1	1	1	6	6	1	1	1	1	1	6	6	6	1	1	1	1	4	5	5	6	1	2	1	4	6	6	6	1	1	1	1	1	2	6	1
140	1		3	6	5	8000	800	1	0	0	1	1	5	1	4	5	6	5	1	1	5	4	4	4	5	5	4	2	4	2	5	4	2	3	1	3	1	4	4	4	6	2	3	1	2	4.67	4	5.33	1.33
141	2	32	2	2	0.05	250	20	0	0	0	2	2	1	2	2	3	6	6	2	2	1	1	4	5	6	4	2	2	1	1	4	3	5	5	1	5	1	1	5	5	6	1	4	2	1	1	3.33	6	2
142	2	25	3	3	58360	19453	369	2	8	500	4	3	4	2	5	5	6	6	3	2	3	3	2	5	4	5	3	2	2	2	3	5	5	3	4	4	2	5	6	6	5	3	1	3	3	3	3	5.33	2.33
143	2	54	2	10	4	4000	100	1	0	0	1	2	1	2	4	6	6	6	1	1	1	3	2	6	4	6	2	1	1	1	3	5	5	4	1	3	1	4	6	6	6	1	3	1	1	1	3.33	5.33	1.33
145	1	35	4	3	1.2	5000	600	1	6	200	1	2	1	1	4	5	6	6	2	2	1	1	1	6	3	5	1	1	1	6	2	6	6	5	6	4	1	1	6	6	6	1	3	3	3	1	3	5	1.67
146	1	38	2	4	2	5000	0	1	0	400	1	2	1	2	4	5	5	6	2	2	2	3	2	5	6	5	1	2	1	2	3	4	5	4	2	3	1	5	5	5	6	2	2	2	3	1.33	3	5.67	2
147	1	48	2	16	12	12000	300	3	0	300	1	1	1	4	3	3	2	5	1	3	1	4	3	5	5	5	2	2	2	4	4	5	3	4	1	2	1	2	5	5	5	2	3	4	2	1.33	3.33	4	2
148	2	50	4	4	3.8	10000	800	3	8	550	2	1	4	3	5	5	5	5	2	1	3	2	3	5	5	4	2	1	2	4	4	5	3	5	1	2	1	2	5	4	2	2	5	3	3	3	4.67	5	1
149	1	27	2	1	1	1	300	0	0	200	2	2	2	2	4	4	4	5	2	3	2	2	2	4	5	5	3	2	2	2	4	4	2	3	2	4	2	2	5	5	5	2	4	2	2	2	4	4.67	2.33
151	1	24	3	3	5	20000	0	5	0	0	2	2	3	2	4	4	5	5	4	3	2	2	2	5	5	4	2	2	2	2	3	4	4	5	1	2	2	3	5	5	5	2	2	2	2	2.33	3	5	2.33
152	1	24	3	4	0.05	120	0	1	0	0	4	4	4	3	4	4	4	4	3	3	3	4	3	4	6	4	3	3	3	4	4	4	3	4	3	4	3	3	4	4	4	3	4	3	3	3.33	4	4.67	3.33
153	1	26	2	2	2	1	500	5	0	0	4	2	1	1	4	4	6	6	4	2	1	1	2	5	6	6	4	1	1	4	4	5	5	3	5	4	1	1	5	6	6	2	3	2	1	1	3.67	6	1.67
154	1	26	2	3	1.5	5000	300	0	0	0	2	2	2	1	5	5	5	5	2	3	2	3	3	4	6	3	4	3	3	2	3	4	5	5	2	5	1	1	4	6	6	2	5	4	1	2.33	4.33	5.33	2.67
155	1	29	3	1	1	1	200	0	0	700	2	1	4	4	5	5	5	5	2	2	5	5	4	3	5	4	3	1	4	5	5	3	2	5	1	3	3	3	4	6	5	2	5	2	1	4.33	5	5	1.33
156	1	38	2	8	6	7500	300	3	9	500	1	1	1	2	6	5	6	6	2	2	1	2	4	5	1	1	4	1	6	4	5	3	4	4	1	4	1	1	6	4	6	4	3	2	1	2.67	4.67	4.33	1.33
157	1	50	1	5	5	1	400	0	0	0	1	1	1	1	6	5	5	5	2	1	1	2	1	5	6	6	1	2	1	3	4	5	5	3	2	4	1	1	5	6	6	1	2	1	1	1	4	5.33	1.33
158	1	24	2	2	0.2	1000	0	0	0	0	1	2	1	3	4	6	5	6	1	1	1	1	4	6	5	6	4	1	1	2	1	3	5	6	4	5	1	2	5	6	6	1	2	1	1	1	2.33	5.33	1.33
159	2	40	2	6	2	3000	1000	3	12	4	2	2	2	1	3	2	2	2	3	3	3	3	3	3	5	5	4	3	1	2	5	5	3	4	1	5	1	4	5	5	4	2	5	5	1	2	4.33	3	2.67
160	2	56	2	6	3	5000	80	0	2	100	2	2	1	2	2	6	6	6	2	1	1	2	3	6	6	6	1	1	1	1	3	5	5	5	1	5	2	1	6	6	6	1	2	1	1	1	2.33	6	1.33
163	2	31	3	6	6	10000	200	1	9	300	2	4	3	1	4	4	6	6	2	1	1	1	1	6	6	5	5	1	5	6	6	6	3	5	6	6	1	1	6	6	6	1	5	1	2	3	5	6	2
164	1	36	2	10	18	1.8	150	2	1	1	1	1	3	4	4	5	5	4	2	2	3	4	3	5	5	5	2	2	2	4	4	4	2	5	5	2	2	4	5	5	6	1	4	2	3	2.67	4	4.67	1.67
165	2	42	2	11	15	12000	100	0	9	800	4	3	2	2	3	4	5	5	4	2	3	4	4	4	5	4	3	2	2	3	4	4	3	3	4	4	1	3	4	5	6	4	3	3	2	2.33	3.33	5	2.33
166	1	41	2	7	10	2	200	0	0	200	3	2	3	5	4	5	6	6	1	3	2	5	5	5	6	6	4	1	1	6	5	4	3	5	1	4	1	1	5	6	6	1	5	2	3	2	4.67	6	2
167	2	26	2	5	11	2	500	5	8	500	2	1	3	3	5	3	5	5	3	1	4	4	4	5	5	5	5	3	4	4	6	3	1	3	3	4	2	4	5	4	6	3	3	3	3	3.67	4.67	5	1.67
168	1	35	2	8	8	10000	230	5	9	300	2	2	2	2	2	3	2	2	4	2	3	2	4	3	5	4	4	2	2	1	3	3	4	4	2	4	1	4	4	5	6	3	3	3	3	2.33	2.67	3	2
169	1	24	2	2	4	20000	500	3	0	0	2	2	3	4	5	4	4	5	3	3	3	5	4	5	5	5	4	2	2	5	5	5	3	4	3	5	1	4	5	5	5	2	5	2	2	2.67	5	4.67	2.33
170	1	49	1	30	20	1	200	1	0	200	3	2	3	4	5	6	5	6	3	2	3	4	2	6	6	5	2	1	1	2	5	4	2	3	1	5	1	3	5	6	6	2	4	1	1	2.33	4.67	5.67	1.67
171	1	45	2	5	30000	8000	500	0	0	2	3	4	2	2	3	4	4	5	3	2	2	1	3	4	5	4	3	2	2	2	2	3	4	3	1	4	1	3	3	5	6	1	2	2	2	2	2.33	4.67	2.67
172	2	38	2	6	3	5000	110	0	3	100	1	1	1	4	4	5	5	6	3	2	3	3	4	5	6	6	2	1	1	4	5	5	4	3	4	5	1	2	5	6	6	1	3	1	2	1.67	4	5.67	1.33
173	1	51	1	6	3	12000	270	0	0	0	2	3	1	5	4	5	6	5	5	1	1	4	2	6	6	5	4	1	1	4	4	3	3	3	2	4	1	3	5	5	6	2	2	2	1	1	3.33	5.67	1.67
174	1	45	2	10	45	40000	3500	0	0	0	1	2	2	1	4	4	5	6	2	2	2	1	3	5	5	5	1	1	1	1	4	4	5	5	5	5	1	4	5	5	6	1	4	1	2	1.67	4	5.33	1.67
176	1	35	4	4	4	1	300	2	0	200	1	2	1	4	4	6	5	5	1	1	4	4	4	5	5	5	2	1	2	4	5	5	2	5	3	5	1	1	5	6	6	1	4	2	1	2.33	4.33	5	1.33
177	1	26	3	5	0.8	2000	0	2	3	100	3	5	1	3	3	4	5	5	3	1	1	1	5	5	5	5	3	1	1	1	4	6	5	5	3	3	1	4	5	5	6	2	3	1	1	1	3.33	5	2.33
178	1	38	2	12	15	10000	500	0	6	808	1	1	2	2	4	5	5	6	2	1	2	3	3	5	6	5	2	2	1	4	4	5	3	4	5	2	1	2	5	6	6	1	4	1	1	1.67	4	5.67	1.33
179	1	52	1	30	50	1.8	200	0	0	0	1	1	1	1	1	1	6	6	1	1	1	1	1	1	1	1	1	1	1	6	1	6	6	6	1	6	1	1	6	6	6	1	1	1	1	1	1	4.33	1
180	1	28	1	7	200000	50000	1500	5	18	800	4	1	1	1	5	1	6	2	5	1	1	2	2	6	5	6	5	1	1	1	2	2	5	5	2	2	1	2	4	6	6	1	1	2	1	1	2.67	4.33	1
181	2	23	1	4	4	10000	200	1	6	800	1	6	1	4	2	2	5	6	4	4	1	5	4	4	5	3	4	4	1	1	5	3	2	3	1	5	1	5	3	2	6	1	4	1	1	1	3.67	5.33	4.67
182	2	26	2	2	30000	15000	420	1	0	200	1	1	1	1	3	4	5	6	1	1	1	1	1	4	5	5	1	1	1	1	3	4	5	6	1	3	1	1	4	4	6	1	1	1	1	1	2.33	5.33	1
183	1	30	4	1	0.001	100	20	0	0	0	6	5	3	1	3	2	5	5	4	2	1	1	2	2	6	3	2	3	1	1	4	2	5	3	2	4	1	1	2	5	6	3	4	2	1	1.67	3.67	5.33	3.33
184	1	50	2	13	15	10000	1000	0	2	300	2	2	1	2	4	3	5	6	3	2	2	2	3	4	6	5	2	2	1	2	3	4	4	5	4	4	1	4	4	5	6	1	3	1	1	1.33	3.33	5.67	2
185	1	27	1	7		20000	100	1	0	200	2	2	2	4	4	5	6	6	4	2	2	5	4	6	6	6	6	2	2	1	1	1	5	2	2	2	1	5	5	6	6	2	4	4	1	2	3	6	2
187	1	28	2	4	4	10000	500	2	0	0	1	1	1	1	1	5	6	6	3	3	1	1	1	5	5	6	3	2	2	2	1	1	6	6	1	4	1	6	6	6	6	1	2	1	1	1.33	1.33	5.67	2
188	1	37	4	1.5	0.3	2500	150	3	0	0	1	4	4	1	4	4	6	5	6	2	4	6	1	4	4	5	3	1	4	6	5	4	2	2	1	5	1	2	4	6	6	4	5	1	2	4	4.67	5	2.33
189	1	42	4	7		10000	100	3	1	450	1	2	4	2	4	5	5	5	4	1	6	2	4	5	5	4	3	1	4	1	3	3	5	4	2	5	2	3	4	5	4	1	4	2	2	4.67	3.67	5	1.33
190	2	46	2	8	80000	10000	320	1	0	0	3	4	1	2	4	3	5	6	1	4	1	6	4	3	6	6	4	5	1	4	4	3	5	2	1	4	1	1	4	6	6	1	4	3	3	1	4	5.67	4.33
191	1	36	4	2	2	50	200	1	0	300	2	2	4	4	4	4	4	5	1	1	1	4	3	3	5	5	4	2	2	4	4	4	4	4	2	4	1	2	4	6	6	1	4	2	2	2.33	4	4.67	1.67
192	2	35	2	6	7	1	80	0	2	200	2	3	1	1	1	5	6	6	3	3	2	2	1	4	4	4	3	2	1	1	2	3	6	4	3	3	1	2	4	4	6	3	1	5	3	1.33	1.33	5.33	2.67
197	2	25	1	1	5000	4000	100	1	3	1	4	4	1	1	6	4	5	6	4	5	1	2	2	6	6	5	4	4	1	4	4	5	5	3	3	4	1	3	5	6	6	3	4	3	3	1	4.67	5.67	4.33
198	2	38	2	4	4	10000	200	1	4	300	1	1	1	1	4	6	6	6	2	1	6	1	5	6	6	6	5	1	1	6	1	5	6	3	1	6	1	4	5	6	6	1	2	1	1	2.67	2.33	6	1
199	1	27	2	2	3	15000	500	1	9	600	1	1	1	4	5	5	6	6	4	5	1	2	4	6	6	6	4	4	3	3	4	4	6	1	6	6	1	4	6	5	6	5	4	1	1	1.67	4.33	6	3.33
200	1	26	2	3	2.5		600	0	2	200	1	1	1	1	3	6	6	6	3	2	1	1	1	6	6	5	4	1	1	1	1	1	6	3	1	6	1	1	1	6	6	1	1	1	3	1	1.67	6	1.33
201	2	42	2	4	2	5000	300	0	0	0	4	5	3	3	5	4	5	5	2	3	4	2	2	5	6	5	5	2	2	2	5	5	5	2	2	5	2	2	5	5	5	4	3	3	2	3	4.33	5.33	3.33
202	1	45	2	10	16	2	500	2	1	1	4	4	1	4	4	4	4	4	4	4	4	5	6	3	4	4	4	5	4	4	4	4	4	3	4	4	1	1	4	6	6	4	6	1	1	3	4.67	4	4.33
203	1	51	2	29	75	30000	100	0	0	0	3	3	1	2	3	4	4	4	3	3	2	4	4	4	4	4	4	3	3	3	4	3	4	4	3	4	1	2	5	4	6	1	4	4	1	2	3.67	4	3
204	2	36	2	7	10	15000	500	3	0	0	3	1	1	4	4	4	5	5	2	1	1	4	2	6	5	5	4	1	1	1	4	2	3	5	1	2	1	1	4	6	6	1	1	2	1	1	3	5	1
205	2	25	2	1	1	10000	80	1	6	200	4	4	5	1	5	3	6	5	4	2	4	1	3	6	6	4	4	2	3	3	3	5	5	3	2	5	1	2	4	6	6	2	2	2	1	4	3.33	5.67	2.67
206	1	30	4	5	15000	10000	50	0	0	0	1	1	5	4	4	5	6	6	1	1	5	4	3	5	6	5	2	1	1	2	4	4	2	5	1	1	1	2	5	6	6	1	4	1	1	3.67	4	6	1
207	1	35	2	15	12	8000	580	1	3	200	1	1	1	1	1	1	1	6	1	1	1	1	3	1	1	1	4	1	1	6	6	6	1	3	6	6	1	6	6	6	6	1	6	6	1	1	4.33	2.67	1
208	2	37	4	9	10	5000	200	0	0	0	2	2	3	1	4	1	5	5	3	1	3	4	3	5	6	5	4	1	2	2	1	2	5	3	3	4	1	3	4	6	6	3	4	3	1	2.67	3	5.33	1.33
209	1	40	2	17	66	3.88	1500	0	3	300	2	2	1	1	5	5	6	6	4	1	2	5	4	5	6	6	4	1	1	3	5	5	3	4	2	4	1	5	6	6	6	2	2	1	2	1.33	4	6	1.33
210	1	38	2	5	8	1.5	50	1	9	500	2	2	5	2	4	4	6	6	3	2	2	5	3	5	5	4	2	1	3	1	5	4	4	3	5	5	1	2	4	6	6	1	2	2	3	3.33	3.67	5.67	1.67
211	1	48	2	13	40	30000	400	2	2	100	2	1	1	4	5	5	5	5	3	1	1	4	4	5	5	5	4	1	1	3	5	3	2	3	4	2	1	4	4	5	6	4	4	2	2	1	4.67	5	1
212	2	42	3	15	15	10000	100	1	3	200	4	4	1	1	4	4	5	5	3	2	1	4	3	5	6	4	3	1	1	2	4	4	3	4	4	4	1	3	5	4	6	1	3	4	3	1	3.67	5.33	2.33
213	2	36	2	9	10		800	0	2	100	1	1	1	1	5	6	4	6	1	1	1	3	2	6	6	6	3	1	1	1	4	6	1	3	1	2	1	1	6	6	6	1	4	2	1	1	4.33	5.33	1
214	1	35	3	8	8.5	10000	200	1	4	200	2	1	1	1	5	4	5	6	4	1	1	4	4	4	6	4	3	1	1	2	5	5	2	2	2	2	1	3	5	6	6	2	3	4	1	1	4.33	5.67	1
215	2	26	2	7	30000	5000	30	0	0	1	1	3	1	5	4	5	5	5	2	3	1	6	5	5	5	5	4	4	1	5	4	5	4	1	1	1	1	6	4	6	6	1	5	3	3	1	4.33	5	3.33
216	1	43	2	4	1.5	4000	30	3	1	0	1	2	1	1	3	5	5	6	1	1	1	4	1	5	6	4	1	1	1	1	2	1	5	5	1	5	1	3	5	6	6	1	5	1	1	1	3.33	5.67	1.33
217	1	40	2	4	32800	10000	310	4	30	950	2	2	1	2	3	5	1	1	3	2	1	1	2	5	3	5	3	1	1	1	2	5	5	4	6	5	1	2	5	5	6	2	3	1	2	1	2.67	1.67	1.67
218	1	36	3	7	20	30000	1400	4	6	1200	1	1	2	2	5	5	5	5	1	2	5	4	2	6	6	5	1	2	4	2	5	4	3	5	1	1	2	3	5	6	5	1	4	4	4	3.67	4.67	5.33	1.67
219	1	34	3	4	4.5	1.2	40	1	6	1200	1	1	4	4	4	5	5	4	1	1	2	4	4	5	5	5	5	1	3	1	4	4	3	3	5	5	1	2	4	4	6	2	3	3	1	3	3.67	4.67	1
220	1	29	2	5	120	24	500	3	5	800	5	4	4	4	5	4	4	4	4	4	4	4	4	4	4	4	4	4	4	4	4	4	5	3	5	5	5	5	5	5	3	5	5	5	5	4	4.67	4	4
222	2	46	2	16	20	20000	200	3	0	0	1	2	1	1	4	5	5	5	2	2	2	4	4	5	5	5	3	1	2	3	4	4	2	4	2	4	1	2	5	5	6	1	3	2	1	1.67	3.67	5	1.67
223	1	53	2	6	1	2000	200	2	2	200	1	1	1	4	6	6	6	6	3	1	3	4	6	6	6	6	2	1	1	1	6	6	5	4	1	6	1	1	6	6	6	2	4	1	2	1.67	5.33	6	1
224	1	51	1	16	34	20000	2000	0	0	0	3	2	1	1	4	3	4	5	4	3	4	3	3	4	6	5	3	2	1	3	3	4	4	4	4	4	1	3	4	4	6	3	4	3	3	2	3.67	5	2.33
225	1	24	2	4	10	2500	20	6	0	0	4	4	5	3	5	4	5	5	4	3	4	4	3	4	4	3	4	3	3	3	4	3	4	3	5	4	1	3	4	5	6	4	3	3	2	4	4	4.67	3.33
226	2	23	2	1	0.5	5000	40	0	1	1	4	4	2	1	4	3	5	6	4	4	2	1	2	3	5	3	4	3	1	1	1	3	5	3	4	5	1	1	3	5	6	4	4	2	1	1.67	3	5.33	3.67
227	2	36	2	1	10000	10000	300	2	6	2	3	4	2	2	3	5	5	5	2	3	1	1	4	5	6	5	3	3	1	2	3	5	5	5	4	5	1	5	5	5	6	2	4	3	1	1.33	3.33	5.33	3.33
229	1	24	2	5	100000	20000	1000	0	6	300	1	1	1	5	5	5	5	6	1	6	1	1	5	6	6	4	2	4	1	6	6	5	1	2	1	5	1	1	4	6	6	1	6	1	1	1	5.67	5.67	3.67
230	1	25	2	2	2.2	15000	500	3	0	0	1	1	1	1	1	6	6	6	1	1	1	1	1	6	6	6	2	1	1	1	1	1	1	6	1	1	1	1	6	6	6	1	1	1	1	1	1	6	1
231	2	38	1	7	3	5000	200	1	3	200	5	1	1	1	2	5	5	6	4	4	1	1	4	6	6	4	4	2	1	1	4	5	5	3	1	4	1	4	5	2	6	2	4	1	1	1	3.33	5.67	2.33
232	2	38	2	5	5	10000	300	0	0	200	2	1	1	2	2	5	6	6	3	3	1	3	1	5	5	4	3	2	1	3	4	4	5	5	3	4	1	3	4	5	6	1	1	1	1	1	2.33	5.67	2
233	1	23	3	3	30000	10000	30	0	0	0	1	2	4	1	5	4	6	6	1	2	2	4	4	4	5	5	4	1	1	1	5	5	2	3	2	5	1	4	5	6	6	2	4	2	3	2.33	4.67	5.67	1.67
234	1	24	3	4	4	10000	89	2	3	1	2	3	1	2	3	5	5	6	3	2	1	2	4	5	5	5	4	2	2	4	4	3	3	5	4	4	1	5	5	5	6	2	4	2	2	1.33	3.67	5.33	2.33
235	1	24	3	4	2	6000	60	1	6	1	3	3	4	1	6	4	4	4	2	2	4	3	5	5	6	4	5	2	3	3	4	3	5	1	2	6	1	4	4	6	4	4	5	3	2	3.67	5	4.67	2.33
236	1	24	3	2	0.1	500	0	0	0	0	4	4	5	3	4	4	3	5	4	2	3	4	4	4	3	4	4	2	3	5	3	4	4	3	4	4	1	3	4	4	5	3	4	2	2	3.67	3.67	3.67	2.67
237	2	52	2	7	2	3000	0	0	0	0	4	4	3	2	4	1	3	5	3	3	3	4	4	4	5	2	4	3	3	4	4	3	3	3	1	5	3	4	4	5	5	4	4	3	1	3	4	4.33	3.33
238	2	47	2	1.5	15000	10000	400	1	6	200	2	1	1	1	2	5	6	6	4	2	1	1	2	5	5	4	2	2	1	3	4	5	5	4	1	5	1	2	4	4	6	1	2	1	3	1	2.67	5.67	1.67
239	2	25	3	4	1	2500	200	0	0	0	4	5	1	1	5	2	5	6	5	5	1	1	2	5	6	5	6	4	1	1	3	2	4	2	2	5	1	2	5	6	6	3	2	2	3	1	3.33	5.67	4.67
240	1	34	2	8	40000	5000	200	0	0	100	1	1	1	3	3	6	5	6	3	1	1	3	4	5	6	4	4	1	1	4	4	3	3	3	5	4	1	4	5	5	6	4	4	1	1	1	3.67	5.67	1
241	1	32	2	5	2	10000	100	0	0	0	2	3	3	4	3	3	2	2	3	3	3	2	3	3	2	3	2	3	4	3	3	4	3	3	3	3	2	2	4	4	4	2	3	2	2	3.33	3	2	3
242	2	37	2	4	2	5000	530	1	3	100	2	3	1	1	5	5	5	5	2	1	1	5	3	5	6	5	4	2	1	4	5	5	3	5	2	2	1	4	5	6	6	2	2	2	2	1	4	5.33	2
243	1	39	3	14	5	4000	200	1	4	800	4	4	4	4	4	3	2	4	4	4	3	4	4	4	4	4	3	4	3	4	4	4	4	3	5	6	1	4	4	4	5	4	4	5	5	3.33	4	3.33	4
244	1	35	2	12	16	1	2000	0	0	0	1	2	2	1	4	2	6	6	1	1	1	3	4	5	6	6	3	1	1	1	6	6	2	4	1	5	1	1	5	6	6	1	3	1	1	1.33	4.33	6	1.33
245	2	23	3	1	0.05	500	0	0	0	0	3	4	2	3	4	4	5	5	3	2	1	4	3	4	3	4	4	2	2	3	4	2	3	3	4	4	1	2	2	5	5	2	4	3	1	1.67	4	4.33	2.67
246	1	35	2	3	1.98	5860	1120	5	3	300	2	2	2	2	4	5	5	5	2	2	1	1	2	5	6	5	3	1	1	2	2	5	5	5	2	4	1	2	5	5	6	2	2	2	1	1.33	2.67	5.33	1.67
247	1	27	3	8	8	10000	500	0	0	0	2	2	1	2	4	4	5	6	2	2	2	2	3	2	6	4	2	2	1	2	4	3	3	6	1	5	1	2	4	5	6	1	2	1	1	1.33	3.33	5.67	2
248	1	46	1	8	6	8000	0	0	6	400	3	3	2	4	6	5	5	6	3	2	1	6	5	6	6	6	3	1	2	3	5	4	3	2	1	6	1	5	5	6	5	4	5	4	1	1.67	5.33	5.67	2
249	1	26	2	2	0.1	500	0	1	0	200	4	5	1	2	2	3	2	2	4	3	1	1	2	4	4	3	4	3	1	2	2	4	2	5	2	4	1	2	4	2	6	4	4	3	2	1	2.67	2.67	3.67
250	2	32	3	5	60000	10000	500	0	0	100	3	2	3	2	4	4	4	5	4	1	3	4	4	4	5	4	4	1	2	3	4	4	3	4	3	4	1	4	4	4	6	1	4	4	4	2.67	4	4.67	1.33
251	2	46	2	1	4500	4500	25	1	1	200	4	4	1	1	1	4	6	6	4	4	1	1	2	5	6	6	4	3	1	1	1	1	6	5	1	6	1	6	6	6	6	3	4	3	1	1	2	6	3.67
252	1	34	1	8	10	1.5	300	1	0	0	1	3	3	3	4	2	6	6	3	3	3	4	3	3	6	4	4	4	3	3	4	4	3	3	2	4	2	3	4	4	6	2	5	2	1	3	4.33	6	3.33
253	2	35	3	10	9	1	500	1	2	600	3	4	1	3	5	5	2	6	1	2	1	4	5	4	5	4	2	3	1	6	5	5	2	3	1	4	1	5	5	6	6	6	5	4	2	1	5	4.33	3
254	2	44	2	12	8	6000	200	1	5	0	4	2	3	6	6	3	4	4	2	1	4	4	4	5	5	5	4	1	3	5	5	5	3	3	1	6	3	5	4	5	6	3	6	6	1	3.33	5.67	4.33	1.33
255	2	42	1	18	60		1	0	3	200	2	2	3	3	2	4	2	4	3	2	2	4	5	2	4	4	2	5	3	5	2	4	4	5	3	4	3	3	4	4	4	5	3	2	2	2.67	2.33	3.33	3
256	1	32	2	6	5	8000	100	2	0	500	4	2	2	3	4	4	4	4	3	2	2	5	4	4	5	5	2	2	2	4	5	4	3	4	3	4	1	2	4	5	6	2	3	3	1	2	4	4.33	2
257	1	31	2	1	1.4	15000	500	0	6	200	2	2	4	2	3	5	5	5	1	2	3	4	3	5	6	5	4	2	1	1	4	5	4	5	1	4	1	2	5	5	6	2	2	2	2	2.67	3	5.33	2
258	2	51	2	8	50000	6300	80	0	2	200	1	1	1	1	5	4	5	5	2	2	1	2	4	4	5	5	4	2	1	2	4	4	3	5	1	4	1	3	4	5	6	1	4	2	3	1	4.33	5	1.67
259	2	38	4	10	10	10000	100	1	6	750	2	1	1	1	3	5	6	6	2	1	1	1	1	6	6	2	4	1	1	1	4	6	4	3	4	6	1	4	4	6	6	1	4	4	4	1	3.67	6	1
260	1	34	2	8	8	1	80	1	0	200	2	2	3	4	5	5	5	5	2	2	5	5	4	5	4	4	2	2	2	5	5	2	2	5	2	2	2	2	5	3	5	2	2	2	3	3.33	4	4.67	2
261	1	38	3	3	3.5	10000	280	0	0	0	1	1	6	4	6	6	5	6	1	1	6	6	6	6	6	6	1	1	4	6	6	6	1	1	6	6	6	1	6	6	6	6	4	4	4	5.33	5.33	5.67	1
262	2	33	2	6	12	20000	180	0	0	1	3	1	2	1	5	4	5	5	5	2	3	4	3	4	6	5	3	2	3	4	4	3	3	2	4	6	1	1	5	5	6	4	1	5	1	2.67	3.33	5.33	1.67
263	1	50	1	5	2	4000	200	0	0	0	1	1	1	4	5	2	5	6	1	1	4	6	4	3	6	6	4	1	1	5	6	4	1	2	1	6	4	1	5	1	4	4	6	1	3	2	5.67	5.67	1
265	2	27	2	5	26000	15000	2200	0	0	0	1	1	1	2	1	5	5	6	1	1	1	2	1	6	6	5	3	1	1	3	3	2	5	4	1	4	1	1	5	6	6	1	1	1	1	1	1.67	5.67	1
266	2	37	2	4	7	1.8	150	0	0	3	4	4	1	4	4	1	6	6	1	4	1	4	1	4	6	6	6	3	1	1	4	4	3	3	2	6	1	2	4	5	5	3	6	4	3	1	4.67	6	3.67
267	1	29	2	6	6	8000	200	2	5	5	4	4	5	1	1	5	6	6	5	3	1	1	3	5	6	1	2	3	1	1	2	4	3	3	3	4	1	2	5	5	6	4	4	3	1	2.33	2.33	6	3.33
268	2	36	3	6	4	5000	200	2	1	400	2	1	3	5	6	4	5	6	2	1	2	6	3	4	6	5	2	1	1	5	5	3	2	3	4	5	1	5	5	5	6	4	5	4	1	2	5.33	5.67	1
269	2	40	2	8	7	10000	150	0	4	400	3	3	6	1	6	5	6	6	1	1	1	4	4	6	6	6	1	1	1	4	5	6	2	5	1	5	1	1	6	6	6	1	1	1	5	2.67	4	6	1.67
270	1	47	2	9	5	5555	0	0	6	1200	2	1	1	1	5	5	5	5	1	1	1	1	2	5	5	5	2	2	2	2	2	5	5	5	2	5	2	2	5	5	6	1	2	2	2	1.33	3	5	1.33
271	2	35	3	2	0.4	2000	20	1	0	0	3	3	1	1	4	4	5	5	3	2	1	2	4	4	6	4	4	2	1	1	2	3	4	4	1	4	1	2	4	5	6	1	3	2	1	1	3	5.33	2.33
272	1	37	3	5	50000	10000	100	1	2	400	3	3	3	4	5	4	4	4	3	3	3	4	4	4	4	4	3	3	3	3	4	4	4	3	1	4	1	4	4	4	6	1	4	3	3	3	4.33	4	3
273	1	44	1	18	38	22000	800	1	9	800	1	1	2	3	4	4	5	6	2	1	2	5	6	4	6	5	3	2	2	3	6	5	2	3	2	2	1	4	4	5	5	2	4	4	1	2	4.67	5.67	1.33
274	1	36	3	6	6	10000	200	0	0	3	1	1	1	1	1	6	5	6	1	1	1	2	2	6	6	6	1	1	1	1	2	5	5	6	6	2	1	3	5	6	6	1	2	1	1	1	1.67	5.67	1
275	2	38	1	8	25	3	800	0	0	0	3	1	1	1	4	5	5	6	4	1	3	4	4	6	6	6	3	1	1	3	4	5	3	4	6	4	1	3	5	5	6	2	4	1	1	1.67	4	5.67	1
276	1	30	2	2	16000	6000	60	1	3	1	1	2	1	1	5	5	5	6	3	2	3	3	3	6	6	6	4	2	1	4	6	5	5	2	6	4	1	3	5	5	6	4	6	2	1	1.67	5.67	5.67	2
277	2	38	4	2	1	0.5	160	3	0	300	1	1	1	1	2	6	6	6	1	1	1	1	1	6	6	6	2	1	1	1	4	1	5	5	1	3	1	1	6	6	6	1	1	1	1	1	2.33	6	1
278	1	53	2	12	18	1.5	200	1	9	800	2	2	4	2	5	4	4	4	3	3	2	3	5	4	4	4	4	2	5	2	4	4	3	2	2	3	1	3	4	5	6	3	4	3	3	3.67	4.33	4	2.33
279	1	36	2	12	6	5000	300	0	3	100	1	1	1	1	4	3	6	6	3	1	1	1	1	2	6	5	1	1	1	4	4	1	2	5	5	5	1	1	5	2	6	3	1	1	1	1	3	6	1
280	1	46	2	15	10	6500	200	1	9	0	1	2	1	2	4	3	6	6	4	4	1	4	4	5	6	6	4	1	1	4	3	3	4	2	5	5	1	1	4	6	6	1	4	1	1	1	3.67	6	2.33
281	1	36	3	4	4	1	180	3	2	50	1	1	1	3	4	6	5	6	5	1	4	1	4	5	6	5	4	1	1	4	5	5	3	3	6	6	1	4	5	5	6	1	4	4	1	2	4.33	5.67	1
282	1	49	2	2	3	120000	300	2	0	200	2	2	1	4	4	5	5	5	3	1	2	3	3	5	6	5	2	2	2	4	4	5	4	5	2	5	1	3	2	5	6	2	2	2	1	1.67	3.33	5.33	1.67
284	2	47	2	4.5	2.9	5700	450	1	3	100	1	2	6	2	4	4	6	6	2	1	1	2	2	5	5	5	3	1	1	2	4	5	4	4	1	5	1	2	6	4	6	2	2	2	1	2.67	3.33	5.67	1.33
285	2	25	2	1	20956	10000	140	1	2	100	1	1	1	2	5	5	5	5	5	3	2	4	3	4	5	5	2	2	2	4	5	5	3	4	4	5	1	2	5	5	6	1	4	2	1	1.67	4.67	5	2
286	1	44	2	20	100	50000	2000	0	0	0	1	1	3	1	2	4	5	5	1	1	3	1	1	5	6	5	1	2	2	2	3	4	3	4	1	4	2	3	5	5	6	1	4	3	3	2.67	3	5.33	1.33
287	2	24	2	4	2	5000	300	3	6	400	2	3	2	4	5	3	5	5	2	1	1	1	5	4	5	5	2	2	2	2	4	5	4	4	2	4	1	2	4	5	6	2	4	2	1	1.67	4.33	5	2
288	1	43	1	9	80	9000	1500	0	0	0	2	3	2	2	3	3	4	6	3	3	1	2	2	4	6	5	3	3	2	2	4	3	3	3	3	5	2	3	5	6	5	3	3	4	2	1.67	3.33	5.33	3
289	2	51	1	6	3	0.5	100	0	0	0	3	2	2	4	2	2	5	5	2	4	1	1	2	5	5	5	5	2	1	5	4	2	2	4	3	5	1	3	4	5	6	2	4	2	2	1.33	3.33	5	2.67
290	1	25	2	3	0.6	2000	30	3	0	0	1	1	1	1	1	5	6	6	2	1	1	1	1	6	6	6	1	1	1	1	4	5	2	6	1	1	1	1	6	6	6	1	1	1	1	1	2	6	1
291	1	54	1	20	200000	10000	200	0	0	0	3	2	1	3	3	5	5	5	4	3	2	2	4	5	6	4	3	3	3	3	4	5	5	4	3	5	2	3	3	6	4	3	4	3	1	2	3.67	5.33	2.67
292	1	44	1	12	11	10000	100	0	0	0	1	4	1	1	4	5	5	6	1	2	1	2	2	5	6	6	2	1	1	1	4	6	5	3	3	5	1	5	6	6	6	2	2	2	1	1	3.33	5.67	2.33
293	1	47	1	7	6	60	150	0	6	100	1	1	1	4	3	5	5	5	2	1	1	4	4	5	5	2	4	1	1	3	3	4	5	2	5	4	1	4	2	6	6	4	3	2	1	1	3	5	1
294	2	48	2	5	20	40000	380	0	0	0	3	2	1	1	4	4	6	6	2	1	1	1	2	4	6	5	3	2	1	1	2	5	5	6	5	3	1	1	5	6	6	1	1	1	1	1	2.33	6	1.67
295	1	30	2	3	2	7000	200	3	0	100	1	1	1	1	5	6	6	6	1	1	1	5	1	6	6	6	2	6	6	6	4	6	4	5	1	6	1	1	5	6	6	1	6	4	1	2.67	5	6	2.67
297	2	28	3	3	5	1.5	150	8	0	1000	3	1	1	3	4	3	6	6	3	1	1	4	2	5	6	5	6	1	1	4	5	5	3	2	5	5	1	4	4	6	6	1	5	1	1	1	4.67	6	1
298	1	24	2	4	6	15000	300	2	6	600	1	1	1	4	5	4	4	6	1	1	6	5	3	3	5	6	1	1	3	6	6	1	4	6	1	3	1	2	3	2	6	1	5	2	2	3.33	5.33	5	1
301	1	26	2	3	10	1.5	150	1	0	0	1	2	1	1	5	5	5	6	3	1	2	1	1	5	5	5	3	1	2	1	2	4	5	5	2	4	1	2	5	5	6	3	2	1	1	1.67	3	5.33	1.33
302	1	24	3	3	7	23000	20	0	0	0	2	4	1	4	4	3	6	6	4	3	1	2	2	4	6	3	5	3	1	2	2	4	6	5	6	6	1	1	4	5	6	1	1	1	1	1	2.33	6	3.33
303	2	42	2	7	7	10000	10	0	7	2	3	3	4	4	4	4	4	4	4	4	4	3	4	4	4	5	4	4	4	4	4	3	5	3	5	5	5	4	5	4	3	4	4	5	4	4	4	4	3.67
304	1	55	2	23	12	5000	710	1	6	200	2	4	4	4	5	5	5	5	1	3	4	5	5	5	5	5	4	3	4	5	5	4	3	3	4	5	2	5	4	5	6	2	5	3	5	4	5	5	3.33
305	2	37	2	8	50000	8000	300	0	0	0	1	1	1	1	2	5	5	6	1	1	1	1	3	5	6	5	3	1	1	1	2	5	5	6	1	4	1	1	6	6	6	1	1	1	1	1	1.67	5.67	1
307	1	49	2	6	10	2	1000	2	0	500	1	1	1	4	5	5	5	6	2	1	1	4	3	2	6	6	1	1	1	3	5	5	2	5	4	5	1	4	4	6	6	1	4	2	1	1	4.67	5.67	1
308	2	28	2	5	3	10000	200	0	0	0	4	3	1	1	3	4	6	6	3	1	1	3	3	4	6	5	4	2	2	1	4	5	4	4	1	4	1	3	5	5	6	1	3	2	3	1.33	3.33	6	2
309	2	48	2	12	30	3	500	5	3	1	5	3	1	3	2	4	5	5	4	3	1	2	3	5	5	1	4	1	1	1	4	4	3	4	5	5	1	2	4	5	6	4	4	2	2	1	3.33	5	2.33
311	1	25	2	2	2	1	300	4	3	200	4	3	2	2	3	5	5	6	3	1	5	3	3	4	4	3	4	4	4	3	4	4	3	3	4	4	4	4	4	4	4	4	3	3	2	3.67	3.33	5	2.67
312	1	25	3	2	1	5000	100	1	0	0	1	3	1	1	5	4	5	5	1	1	1	4	3	5	6	5	3	1	1	2	4	3	3	6	1	4	1	2	5	5	6	1	4	1	1	1	4.33	5.33	1.67
313	2	37	2	4	7	16000	300	3	0	2	4	4	3	4	4	3	3	6	3	3	3	4	3	4	6	3	3	3	3	3	4	4	4	3	3	6	3	3	4	4	4	3	4	4	3	3	4	5	3.33
315	2	38	2	1	1	1	18O	0	0	O	2	4	1	1	3	2	6	6	2	4	1	1	3	5	6	5	4	4	1	2	4	2	3	4	1	6	1	4	5	3	6	1	5	1	1	1	4	6	4
316	2	25	3	2	10000	5000	0	1	0	200	4	4	4	2	4	4	4	5	3	3	3	2	5	4	5	2	4	3	3	2	5	4	4	2	5	5	1	2	4	5	6	3	4	5	1	3.33	4.33	4.67	3.33
317	1	28	2	5	20	40000	2	1	0	800	1	1	1	1	4	3	4	6	4	1	1	6	6	6	4	4	1	1	1	6	5	4	1	3	6	6	1	6	6	6	6	6	6	2	2	1	5	4.67	1
318	1	31	3	2.5	1.7	7500	150	1	0	0	1	2	4	1	4	5	5	6	2	1	1	5	1	5	6	6	2	1	1	2	6	1	1	5	2	6	1	2	3	2	6	1	4	3	1	2	4.67	5.67	1.33
319	1	42	2	15	30	20000	300	3	7	200	2	1	3	3	5	4	5	6	2	2	4	3	3	5	6	5	3	3	2	3	6	4	2	4	4	5	1	3	5	6	6	2	4	2	1	3	5	5.67	2
320	2	36	4	3	2	6000	100	2	6	200	3	4	3	2	3	3	4	4	3	3	2	3	3	4	4	4	5	4	3	2	4	3	3	3	3	4	4	4	4	4	6	3	4	2	3	2.67	3.67	4	3.67
321	1	46	2	26	120	50000	1700	5	7	3	2	2	4	4	5	4	2	4	3	3	4	4	6	4	6	5	3	3	4	5	5	5	2	5	3	5	3	5	4	5	4	1	5	1	3	4	5	4	2.67
323	1	34	2	12	20	18000	500	3	11	900	3	1	1	1	4	4	5	5	4	1	4	4	4	5	6	6	3	3	3	4	5	3	1	3	1	3	3	4	4	4	6	3	2	1	1	2.67	3.67	5.33	1.67
324	1	40	1	12	28	20000	650	2	4	2	2	1	1	1	5	5	5	5	2	1	1	2	2	5	6	5	2	1	1	1	5	5	2	5	2	5	1	2	5	5	6	2	5	1	2	1	5	5.33	1
325	1	40	2	2	1.5	7000	240	0	0	0	1	1	1	1	1	6	6	6	1	1	1	1	1	5	6	6	1	1	1	1	1	6	6	6	1	4	1	1	4	6	6	1	1	1	1	1	1	6	1
326	1	23	1	1	1	1	0	0	0	0	2	5	1	1	1	4	6	6	5	1	1	1	1	5	6	6	1	1	1	1	1	4	6	6	1	5	1	1	5	6	6	1	1	1	1	1	1	6	2.33
327	2	35	3	11	12	1.1	100	2	6	800	1	1	1	1	2	5	6	6	2	1	1	4	2	5	6	5	2	1	1	1	2	5	5	5	1	5	1	2	5	6	6	1	4	4	2	1	2.67	6	1
328	2		1	3	2	6000	200	0	0	0	4	2	1	1	2	6	6	6	2	1	1	2	2	6	5	6	2	1	1	4	2	2	6	6	1	2	1	2	6	6	6	1	1	1	1	1	1.67	5.67	1.33
331	1	26	2	3	10	3300	29	0	3	800	4	5	6	5	4	3	2	3	4	5	6	5	5	5	4	4	5	6	5	5	5	4	3	3	5	4	3	4	4	5	2	4	4	5	4	5.67	4.33	3	5.33
332	1	26	2	5	5	1	600	3	2	50	2	2	2	2	5	5	6	6	3	3	3	5	3	5	6	4	6	1	1	5	6	6	3	3	3	5	1	5	4	6	6	3	4	3	1	2	5	6	2
334	1	45	1	8	30	40000	500	2	0	0	1	3	1	3	3	5	5	5	4	3	1	4	3	5	5	5	4	2	2	2	3	3	5	4	2	5	1	5	5	5	6	2	2	2	2	1.33	2.67	5	2.67
336	1	49	2	10	10	10000	30	1	3	400	2	2	1	4	4	5	5	5	1	1	3	3	5	5	5	5	1	1	3	5	5	2	2	5	3	5	1	2	4	5	6	1	4	2	3	2.33	4.33	5	1.33
Note: scores of the reversely scoring items have been reversed.
[truncated: 10 more columns]

## Sheet: 说明
数据说明：
每个量表sheet含
1	人口学	1-16题
2	目标量表
3	BFI	第20题	44
4	IPIP	第24题	30
5	DBQ	第21题	41
